# Supplementary material for: Preparation of baicalin-loaded ligand-modified nanoparticles for nose-to-brain delivery for neuroprotection in cerebral ischemia
Source: Drug Deliv. 2022 Apr 25;29(1):1282–98. doi: 10.1080/10717544.2022.2064564 (PMC9045769; doi:10.1080/10717544.2022.2064564)
Supplement: Supplemental Material [file IDRD_A_2064564_SM4341.zip]

Archive with 2 entries (2 files):
- Supplementary information.docx
- Supplementary Video S1.mp4
